# Supplementary material for: Model-based prediction of spatial gene expression via generative linear mapping
Source: Nat Commun. 2021 Jun 17;12:3731. doi: 10.1038/s41467-021-24014-x (PMC8211835; doi:10.1038/s41467-021-24014-x)
Supplement: Supplementary file 4 — Source Data [file 41467_2021_24014_MOESM4_ESM.xlsx]

## Sheet: Figure 2d
each boxplot
	count	mean	std	min	0.25	0.5	0.75	max
Best	1297	0.27964	0.151703	0.0502909	0.170114	0.244833	0.353209	0.975311
2	1297	0.595483	0.227265	0.0824017	0.406012	0.592741	0.779741	0.999445
4	1297	0.720754	0.231504	0.108698	0.537858	0.754171	0.939377	1
6	1297	0.776015	0.218022	0.131941	0.616963	0.83964	0.98177	1
8	1297	0.841241	0.185312	0.134313	0.737015	0.915429	0.995483	1
10	1297	0.893272	0.158585	0.137724	0.848269	0.971456	0.999015	1
12	1297	0.909077	0.150207	0.183477	0.887836	0.984751	0.999648	1

## Sheet: Figure 2f
the raw correlation values
genes	aay	Ama	Ance	Antp	apt	Blimp-1	bmm	bowl	brk	Btk29A	bun	cad	CenG1A	CG10479	CG11208	CG14427	CG17724	CG17786	CG43394	CG8147	cnc	croc	Cyp310a1	D	dan	danr	Dfd	disco	Doc2	Doc3	dpn	edl	ems	erm	Esp	E(spl)m5-HLH	eve	exex	fj	fkh	ftz	gk	gt	h	hb	hkb	htl	Ilp4	ImpE2
Perler	0.741317	0.829122	0.879278	0.889035	0.909726	0.824367	0.797259	0.793255	0.900133	0.870343	0.749085	0.651499	0.685422	0.849198	0.870875	0.67634	0.737013	0.856121	0.904262	0.809589	0.908152	0.827106	0.914664	0.824178	0.699864	0.856454	0.824871	0.749265	0.909832	0.839894	0.87463	0.689972	0.910157	0.667758	0.810969	0.669294	0.917886	0.709465	0.511709	0.850594	0.945659	0.806825	0.836514	0.864242	0.892919	0.845606	0.950018	0.892594	0.861634
Liger	0.338762	0.730862	0.806406	0.636944	0.814695	0.392746	0.549482	0.565048	0.625225	0.678462	0.621375	0.284275	0.682998	0.60074	0.80209	0.158075	0.647873	0.668038	0.510793	0.640058	0.644876	0.699265	0.844862	0.252482	0.551116	0.567655	0.6547	0.706305	0.757545	0.603012	0.44247	0.0827414	0.822647	0.584554	0.395207	0.161834	0.873699	0.648763	0.0780797	0.930375	0.881706	0.708377	0.581611	0.466266	0.665707	0.705428	0.90319	0.860441	0.859743
Seurat	0.73834	0.700527	0.745335	0.721472	0.732141	0.50791	0.189062	0.582996	0.70658	0.586404	0.617413	0.561078	0.678544	0.66873	0.721483	0.169364	0.434029	0.450893	0.604709	0.6485	0.808161	0.766587	0.797801	0.486018	0.393726	0.396383	0.778142	0.654867	0.694428	0.539118	0.41637	0.287659	0.900605	0.854028	0.727902	0.326224	0.652181	0.761549	0.0977874	0.866863	0.782877	0.638851	0.5465	0.444645	0.860079	0.779777	0.845556	0.895836	0.887521
DistMap	0.339132	0.871909	0.453896	0.635552	0.769683	0.511291	0.668625	0.598708	0.802835	0.668964	0.649778	0.491275	0.482557	0.66149	0.732329	-0.0541369	0.566068	0.547698	0.50239	0.56377	0.541161	0.282522	0.871421	0.216643	0.741578	0.621388	0.485819	0.432526	0.695196	0.59767	0.407415	0.169554	0.611019	0.343922	0.514788	-0.0335165	0.753223	0.382432	-0.0329455	0.79538	0.852472	0.786596	0.435531	0.569614	0.672855	0.639265	0.836994	0.881904	0.522856
[truncated: 35 more columns]

## Sheet: Figure 6c
the raw ROC values
genes	ADMP	APLNRB	AXIN2	BAMBIA	BMP2B	BMP4	BMP7A	CDX4	CHD	CST3	EVE1	FGF8A	FOXB1A	FOXD3	FOXD5	FOXI1	GATA2A	GATA5	GSC	HER1	HES6	ID3	ISM1	LHX1A	LFT1	LFT2	MIXL1	NDR1	NDR2	NOG1	NOTO	OSR1	OTX1A	OTX1B	SEBOX	SNAI1A	SOX3	SP5L	SZL	TA	TBX16	TPH1B	VED	VENT	VOX	WNT8A	WNT11
	0.947475	1	0.951795	0.977604	0.970068	0.844335	0.967532	0.977376	0.861979	0.975446	0.944318	0.966967	0.919271	0.859375	0.761905	0.948299	0.996981	1	1	0.991141	0.975	0.92381	0.922852	0.963455	1	0.927455	1	1	1	1	0.903087	1	0.598091	0.904018	1	0.977436	1	0.791016	0.928686	0.999023	1	1	0.925253	0.829427	0.958333	1	0.992708

## Sheet: Figure 6e
the raw correlation values
genes	Glul	Cyp2f2	Alb	Cyp2e1	Ass1	Asl
	0.743444	0.968711	0.880979	0.986889	0.858703	0.702361

## Sheet: Figure 6i
the raw ROC values
genes	1110008F13Rik	1110008P14Rik	1700019D03Rik	1700086L19Rik	2810468N07Rik	2900055J20Rik	2900092D14Rik	3110035E14Rik	3632451O06Rik	6330403K07Rik	9130024F11Rik	9430021M05Rik	A730017C20Rik	A830018L16Rik	Aamp	Abat	Abhd3	Acat2	Ackr1	Acot13	Acrbp	Acsbg1	Acss1	Acta1	Acta2	Acvr1c	Adamts18	Adamts2	Adamts3	Adarb2	Adcyap1	Adk	Adm	Adrbk2	Aebp1	Afap1	Agrp	Agt	Agtr1a	Aif1	Ak1	Ak5	Akr1c18	Akr1e1	Aldh1l1	Aldh3a2	Aldoc	Alkbh5	Amph
	0.645492	0.727837	0.611444	0.72323	0.612717	0.732761	0.481276	0.754824	0.682391	0.652507	0.653502	0.633066	0.632491	0.675378	0.651479	0.479403	0.536261	0.580996	0.614802	0.7008	0.50594	0.593815	0.377496	0.608432	0.417612	0.677625	0.603193	0.563718	0.613123	0.504291	0.590039	0.451779	0.373465	0.54747	0.436606	0.46002	0.538688	0.532149	0.496468	0.376109	0.606823	0.738351	0.48608	0.673361	0.577904	0.590525	0.549075	0.597468	0.723393
[truncated: 945 more columns]
